# Supplementary material for: Ferroptosis: An Emerging Target for Bladder Cancer Therapy
Source: Curr Issues Mol Biol. 2023 Oct 10;45(10):8201–14. doi: 10.3390/cimb45100517 (PMC10605744; doi:10.3390/cimb45100517)
Supplement: Supplementary file 1 [file cimb-45-00517-s001.zip]

Archive with 1 entries (1 files):
- cimb-2605602-supplementary.pdf
